# Supplementary material for: Management of Helicobacter Pylori Infection and Effectiveness Rates in Daily Clinical Practice in Spain: 2010–2019
Source: Antibiotics (Basel). 2022 May 20;11(5):698. doi: 10.3390/antibiotics11050698 (PMC9171584; doi:10.3390/antibiotics11050698)
Supplement: Supplementary file 1 [file antibiotics-11-00698-s001.zip]

Archive with 1 entries (1 files):
- antibiotics-1679193-supplementary.pdf
